# Supplementary material for: Development and Field-Testing of Proposed Food-Based Dietary Guideline Messages and Images amongst Consumers in Tanzania
Source: Nutrients. 2022 Jun 29;14(13):2705. doi: 10.3390/nu14132705 (PMC9268523; doi:10.3390/nu14132705)
Supplement: Supplementary file 1 [file nutrients-14-02705-s001.zip]

Archive with 1 entries (1 files):
- nutrients-1729709-supplementary.pdf
